# Supplementary material for: Comprehensive prognostic report of the Japanese Breast Cancer Society Registry in 2005
Source: Breast Cancer. 2015 Oct 13;23:50–61. doi: 10.1007/s12282-015-0645-4 (PMC4691584; doi:10.1007/s12282-015-0645-4)
Supplement: Supplementary file 1 — Supplementary material 1 (XLSX 21 kb) [file 12282_2015_645_MOESM1_ESM.xlsx]

## Sheet: S.Table1.ESM
Supplementary Table 1 Survival rate of all cases by tumor classification (cT-category)
a. Relapse-free survival rate (%)
T	Number of Patients	1 Year	2 Year	3 Year	4 Year	5 Year
Tis	913	99.77	99.08	98.48	98.36	97.59
T1a	61	100	100	100	100	100
T1b	833	99.63	99.26	98.36	98.1	97.97
T1c	2905	99.43	98.06	97.35	96.62	96.05
T2	3316	97.49	94.29	92.44	91.2	90.24
T3	446	92.39	85.09	80.7	79.3	78.98
T4	499	88.73	77.92	73.8	71.84	70.23
b. Overall survival rate (%)
T	Number of Patients	1 Year	2 Year	3 Year	4 Year	5 Year
Tis	914	99.77	99.31	98.61	98.25	97.5
T1a	61	100	100	100	100	100
T1b	835	99.88	99.5	98.49	98.11	97.71
T1c	2919	99.65	98.61	97.81	96.85	95.93
T2	3345	99.09	96.83	94.34	92.6	89.84
T3	458	97.78	92	88.18	82.53	78.62
T4	550	94.42	84.19	76.27	71.54	67.09

## Sheet: S.Table2.ESM
Supplementary Table 2 Survival rate of all cases by regional lymph nodes status (cN-category)
a. Relapse-free survival rate (%)
N	Number of Patients	1 Year	2 Year	3 Year	4 Year	5 Year
N0	7580	99.16	97.93	96.97	96.28	95.64
N1	1740	95.64	89.44	86.69	85.4	84.58
N2	247	83.14	71.75	66.16	63.14	61.98
N3	95	79.72	60.21	51.58	50.1	47.16
b. Overall survival rate (%)
N	Number of Patients	1 Year	2 Year	3 Year	4 Year	5 Year
N0	7611	99.61	98.72	97.65	96.68	95.48
N1	1789	98.64	93.55	89.47	86.18	83.13
N2	270	93.21	83.28	75.17	70.42	62.88
N3	121	86.64	73.99	62.93	52.49	44.41

## Sheet: S.Table3.ESM
Supplementary Table 3 Survival rate of all cases by clinical stage (UICC)
a. Relapse-free survival rate (%)
Clinical stage	Number of Patients	1 Year	2 Year	3 Year	4 Year	5 Year
0	840	99.75	99.25	98.6	98.47	97.63
Ⅰ	3372	99.6	98.67	98.07	97.45	96.97
Ⅱ	3623	98.02	95.13	93.5	92.43	91.69
Ⅲ	738	91.75	82.45	77.34	75.84	74.37
b. Overall survival rate (%)
Clinical stage	Number of Patients	1 Year	2 Year	3 Year	4 Year	5 Year
0	841	99.75	99.38	98.61	98.35	97.53
Ⅰ	3383	99.82	99.02	98.33	97.66	96.87
Ⅱ	3631	99.33	97.59	95.53	93.83	91.65
Ⅲ	752	97.41	90.21	84.99	79.24	74.31
Ⅳ	257	86.32	69.72	53.19	45.26	37.95

## Sheet: S.Table4.ESM
Supplementary Table 4 Survival rate of cases without neoadjuvant therapy by pathological tumor size (pT size)
a. Relapse-free survival rate (%)
pT size	Number of Patients	1 Year	2 Year	3 Year	4 Year	5 Year
0-5mm	827	99.14	98.12	97.47	97.47	96.5
6-10mm	1132	99.45	98.44	97.3	96.91	96.61
11-20mm	3386	99.31	97.76	96.84	95.93	95.49
21-30mm	1933	97.98	95.36	93.9	92.77	91.76
31-40mm	771	96.74	92.68	89.29	88.82	87.31
41-50mm	409	95.65	89.02	86.8	85.37	85.07
51mm-	601	91.98	84.29	80.12	79.12	78.21
b. Overall survival rate (%)
pT size	Number of Patients	1 Year	2 Year	3 Year	4 Year	5 Year
0-5mm	830	99.75	99.25	98.1	97.72	96.39
6-10mm	1135	99.64	98.99	97.59	97.01	96.51
11-20mm	3405	99.82	98.63	97.92	96.51	95.25
21-30mm	1944	99.26	97.34	95.28	93.94	91.61
31-40mm	782	99.07	95.86	92.15	90.31	87.07
41-50mm	414	97.99	94.66	88.64	87.3	84.27
51mm-	626	97.24	89.71	84.75	79.49	76.19

## Sheet: S.Table5.ESM
Supplementary Table 5 Survival rate of cases without neoadjuvant therapy by the number of metastatic lymph nodes
a. Relapse-free survival rate (%)
n	Number of Patients	1 Year	2 Year	3 Year	4 Year	5 Year
0	5929	99.39	98.23	97.45	96.92	96.42
1≦3	2021	98.03	94.81	93.34	92.22	91.67
4≦9	673	94.07	86.02	82.68	81.42	79.58
10≦	330	87.81	77.42	71.97	69.75	69.34
b. Overall survival rate (%)
n	Number of Patients	1 Year	2 Year	3 Year	4 Year	5 Year
0	5945	99.81	98.95	98.08	97.18	96.36
1≦3	2044	99.55	97.13	95.23	93.54	91.08
4≦9	678	98.05	92.73	87.56	84.2	79.68
10≦	345	96.75	87.73	78.58	73.34	67.85

## Sheet: S.Table6.ESM
Supplementary Table 6 Survival rate of all cases by age
a. Relapse-free survival rate (%)
Age	Number of Patients	1 Year	2 Year	3 Year	4 Year	5 Year
40>	707	97.09	94.39	93.29	92.3	91.93
40≦49	2238	98.54	96.81	95.8	95.25	95.09
50≦59	2798	97.7	94.81	93.42	92.83	92.45
60≦69	2239	98.4	96.16	94.77	94.22	93.45
70≦	1837	97.16	93.8	91.32	89.35	87.26
b. Overall survival rate (%)
Age	Number of Patients	1 Year	2 Year	3 Year	4 Year	5 Year
40>	718	99.15	96.55	94.46	92.94	90.88
40≦49	2258	99.64	98.08	96.87	95.73	94.84
50≦59	2841	98.89	96.99	94.74	93.16	91.53
60≦69	2273	99.37	97.69	95.95	94.55	92.72
70≦	1866	98.22	95.02	92.16	89.65	86.44

## Sheet: S.Table7.ESM
Supplementary Table 7 Survival rate of T1-T4, any N and M0 cases with respect to estrogen receptor (ER) status and HER2 (human EGFR-related 2) amplification status
a. Relapse-free survival rate (%)
Breast cancer subtypes	Number of Patients	1 Year	2 Year	3 Year	4 Year	5 Year
ER+ HER2-	5120	99.26	97.68	96.37	95.63	95.01
ER+ HER2+	570	98.05	94.95	94	92.98	92.56
ER- HER2+	531	95.16	90.25	88.52	87.38	87.14
Triple Negative	1081	94.7	88.74	85.78	84.31	83.17
b. Overall survival rate (%)
Breast cancer subtypes	Number of Patients	1 Year	2 Year	3 Year	4 Year	5 Year
ER+ HER2-	5134	99.66	98.65	97.47	96.42	94.94
ER+ HER2+	572	99.47	98.05	96.77	94.75	92.46
ER- HER2+	535	98.86	95.77	92.82	89.41	86.72
Triple Negative	1088	98.41	93.33	89.38	85.94	83.09

## Sheet: S.Table8.ESM
Supplementary Table 8 Survival rate of ER-positive and M0 cases by progesterone receptor (PgR) status
a. Relapse-free survival rate (%)
PgR	Number of Patients	1 Year	2 Year	3 Year	4 Year	5 Year
Positive	5465	99.47	98.19	97.24	96.57	95.97
Negative	1340	98.17	95.38	93.36	92.44	91.64
b. Overall survival rate (%)
PgR	Number of Patients	1 Year	2 Year	3 Year	4 Year	5 Year
Positive	5480	99.74	98.81	97.96	97.21	95.91
Negative	1347	99.39	98.17	95.84	93.54	91.5

## Sheet: S.Table9.ESM
Supplementary Table 9 Survival rate of ER-positive and M0 cases with respect to PgR and HER2 amplifications
a. Relapse-free survival rate (%)
Breast cancer subtypes	Number of Patients	1 Year	2 Year	3 Year	4 Year	5 Year
ER+ PgR- HER2-	1001	98.46	96.08	93.72	92.84	91.89
ER+ PgR+ HER2-	4560	99.57	98.37	97.36	96.69	96.15
ER+ PgR- HER2+	245	97.11	93.27	92.38	91.4	90.88
ER+ PgR+ HER2+	363	98.6	96.59	95.7	94.77	94.45
b. Overall survival rate (%)
Breast cancer subtypes	Number of Patients	1 Year	2 Year	3 Year	4 Year	5 Year
ER+ PgR- HER2-	1007	99.29	98.16	95.86	93.75	91.66
ER+ PgR+ HER2-	4573	99.78	98.95	98.07	97.31	96.09
ER+ PgR- HER2+	245	99.59	97.93	96.66	93.22	91
ER+ PgR+ HER2+	365	99.44	98.31	97.16	95.99	94.19
